# Supplementary material for: Ex Vivo Lung Perfusion and Primary Graft Dysfunction Following Lung Transplantation: A Contemporary United Network for Organ Sharing Database Analysis
Source: J Clin Med. 2024 Jul 29;13(15):4440. doi: 10.3390/jcm13154440 (PMC11313603; doi:10.3390/jcm13154440)
Supplement: Supplementary file 1 [file jcm-13-04440-s001.zip]

Archive with 1 entries (1 files):
- jcm-3083463-supplementary.pdf
